# Supplementary material for: Evaluation of Galectin-3 Plasma Concentration in Adolescents with Ventricular Arrhythmia
Source: Int J Environ Res Public Health. 2021 Mar 2;18(5):2410. doi: 10.3390/ijerph18052410 (PMC7967785; doi:10.3390/ijerph18052410)
Supplement: Supplementary file 1 [file ijerph-18-02410-s001.zip]

Archive with 1 entries (1 files):
- ijerph-1101638-supplementary.pdf
